# Supplementary material for: Immune Responses to Pandemic H1N1 Influenza Virus Infection in Pigs Vaccinated with a Conserved Hemagglutinin HA1 Peptide Adjuvanted with CAF®01 or CDA/αGalCerMPEG
Source: Vaccines (Basel). 2021 Jul 6;9(7):751. doi: 10.3390/vaccines9070751 (PMC8310093; doi:10.3390/vaccines9070751)
Supplement: Supplementary file 1 [file vaccines-09-00751-s001.zip]

Archive with 1 entries (1 files):
- vaccines-1219568-supplementary.pdf
